# Supplementary material for: Pterospoda nigrescens (Hulst), a synonym of Ixala klotsi Sperry (Lepidoptera, Geometridae, Ennominae)
Source: Zookeys. 2011 Nov 24;(149):31–7. doi: 10.3897/zookeys.149.2343 (PMC3234407; doi:10.3897/zookeys.149.2343)
Supplement: XML Treatment for Pterospoda nigrescens [file zookeys.149.2343-treatment1.xml]

<!DOCTYPE tp:taxon-treatment
  PUBLIC "-//TaxonX//DTD Taxonomic Treatment Publishing DTD v0 20100105//EN" "tax-treatment-NSO.dtd">
<tp:taxon-treatment xmlns:tp="http://www.plazi.org/taxpub"><tp:treatment-meta><mixed-citation publication-type="journal"><person-group><name><surname>Ferris</surname><given-names>Clifford D.</given-names></name><name><surname>Schmidt</surname><given-names>B. Christian</given-names></name></person-group><article-title>
                    <italic>Pterospoda nigrescens</italic> (Hulst), a synonym of 
                    <italic>Ixala klotsi</italic> Sperry (Lepidoptera, Geometridae, Ennominae)
                </article-title><source>Zookeys</source><day>24</day><month>11</month><year>2011</year><volume>2011</volume><issue>149</issue><fpage>31</fpage><lpage>37</lpage><pub-id pub-id-type="doi">10.3897/zookeys.149.2343</pub-id></mixed-citation></tp:treatment-meta><tp:nomenclature><tp:taxon-name>
                        <tp:taxon-name-part taxon-name-part-type="genus">Pterospoda</tp:taxon-name-part>
                        <tp:taxon-name-part taxon-name-part-type="genus">nigrescens</tp:taxon-name-part>
                    <object-id xmlns:xlink="http://www.w3.org/1999/xlink" xlink:type="simple">http://species-id.net/wiki/Pterospoda_nigrescens</object-id>
                    </tp:taxon-name><tp:taxon-authority>(Hulst)</tp:taxon-authority><tp:nomenclature-citation-list><tp:nomenclature-citation><tp:taxon-name>Selidosema nigrescens</tp:taxon-name><comment>Hulst, 1898:214.</comment></tp:nomenclature-citation><tp:nomenclature-citation><tp:taxon-name>Ixala klotsi</tp:taxon-name><comment>Sperry, 1940: 146. syn. n.</comment></tp:nomenclature-citation></tp:nomenclature-citation-list></tp:nomenclature><tp:treatment-sec sec-type="Type material"><title>Type material.</title><p><italic><tp:taxon-name>Selidosema nigrescens</tp:taxon-name></italic>. Female lectotype [here designated], Texas, [Bexar Co.], San Antonio [AMNH] (<xref ref-type="fig" rid="F1">Fig. 1</xref>). A label for the lectotype will be added as follows: “Lectotype / <italic><tp:taxon-name>Selidosema / nigrescens</tp:taxon-name></italic> Hulst, 1898 / Ferris &amp; Schmidt 2011.” <italic><tp:taxon-name>Ixala klotsi</tp:taxon-name></italic>. Male holotype, Arizona, [Pima Co.], Baboquivari Mts. 24 April, 1938, Grace H. and John L. Sperry [CNC] (<xref ref-type="fig" rid="F1">Fig. 2</xref>).
                    </p><fig id="F1" position="float" orientation="portrait"><label>Figures 1–7.</label><caption><p><italic><tp:taxon-name>Pterospoda nigrescens</tp:taxon-name></italic>. <bold>1</bold> Lectotype of <italic><tp:taxon-name>Pterospoda nigrescen</tp:taxon-name></italic>s <bold>2</bold> Holotype of <italic><tp:taxon-name>Ixala klotsi</tp:taxon-name></italic> <bold>3</bold> male AZ Cochise Co. <bold>4</bold> male AZ Pima Co. <bold>5</bold> male TX Val Verde Co. <bold>6</bold> female AZ Santa Cruz Co. <bold>7</bold> female TX Brewster Co.</p></caption><graphic xmlns:xlink="http://www.w3.org/1999/xlink" xlink:href="ZooKeys-149-031-g001.jpg" position="float" orientation="portrait" xlink:type="simple"/></fig></tp:treatment-sec><tp:treatment-sec sec-type="Other material examined"><title>Other material examined.</title><p><bold>USA.</bold> <bold>Arizona.</bold> Cochise Co.: Forest Road 42B, Coronado Nat. For., 1525m , 19.viii.1981, C. D. Ferris (1m); Guadalupe Canyon, 8.viii.1979, C. D. Ferris (1m); Gray Hawk Nature Preserve, 1235 m, 10.ix.2010, C. D. Ferris (1f). Pima Co.: Baboquivari Mtns., 15. iv [no year], S.E. Cassino (2m); Baboquivari Mts., Brown Canyon, 1183 m, 18.viii.2006, C. D. Ferris (1m), 27.vii.2007, C. D. Ferris (8m, 2f); Baboquivari Mtns., Brown Cyn., 22.iv.2006, B. Walsh (3m); 10.vii.2005 (1m); 2.viii.2008, B. C. Schmidt (2m); base of Tortolita Mts., 888 m, all C. D. Ferris, 4–8.iv.2003 (1m, 1f), 27-28.ix.2003 (2m, 2f), 24.x.2003 (1f), 4.x.2004 (1f), 4–11.iv.2005 (1m, 1f), 24.x.05 (1m), 9.x.2006 (1f). Santa Cruz Co., all C. D. Ferris. Patagonia, 1235 m, 8.viii.2009 (1f); Peña Blanca Canyon, 1200 m, 8.ix.2010 (6m, 1f). <bold>Texas.</bold> Brewster Co. Green Gulch, Big Bend N. P., 6–10.ix.2008 (1f), B[ordelon]/K[nudson]. Sinton Co., Welder Refuge 4.iv.1981 (1f). Uvalde Co., Concan, Neal’s Lodges, 9.iv.1990, N. McFarland (1m, 1f); Concan, 25.iii.1985, E. Knudson (1m). Val Verde Co., Del Rio, 25.iv.1959, M.R. MacKay (1m, 1f), 4.x.1994 (1m), E. Knudson. <bold>MEXICO.</bold> Durango: 25 mi. W. of Durango, 7500’ 6.v.1961, H. Howden &amp; J.E.H. Martin (1m); 10 mi. W. of Durango, 7500’, 15.v.1964, W.C. McGuffin (1m, 1f); 5 mi. W. of Durango, 6500’ 11.vi.964, J.E.H. Martin (1f).<!--PageBreak--><!--PageBreak--><!--PageBreak-->
                    </p></tp:treatment-sec><tp:treatment-sec sec-type="Discussion"><title>Discussion.</title><p>The type specimen of <italic><tp:taxon-name>Selidosema nigrescens</tp:taxon-name></italic> in AMNH does not bear a holotype label. Hulst stated in his description: “...all the specimens before me are females.” The specimen label data agree with Hulst’s description, and we therefore consider this specimen to be a syntype. The locations of the other syntypes are unknown. In order to ensure stability of the name, we designate this specimen as the lectotype (<xref ref-type="fig" rid="F1">Fig. 1</xref>). The holotype of <italic><tp:taxon-name>Ixala klotsi</tp:taxon-name></italic> and additional specimens of <italic><tp:taxon-name>Pterospoda nigrescens</tp:taxon-name></italic> are illustrated in <xref ref-type="fig" rid="F1">Figs 1–7</xref>.
                    </p><p>Genitalia structure (Figs. 8–13). The orientation and degree of flattening of the male genital capsule produces different aspects. The natural position is shown for the holotype of <italic><tp:taxon-name>Ixala klots</tp:taxon-name></italic>i (<xref ref-type="fig" rid="F2">Fig. 8</xref>). A partially flattened preparation is shown in <xref ref-type="fig" rid="F2">Fig. 9</xref>, and strongly flattened preparations in <xref ref-type="fig" rid="F2">Figs 10–11</xref>, in which the approximately semicircular projections (indicated by arrows) at the base of the costa become evident. The number and positions of the spines on the everted vesicae are somewhat variable, suggesting that the spines are partially deciduous. The balsam genitalia slide of the female lectotype of <italic><tp:taxon-name>Pterospoda nigrescens</tp:taxon-name></italic> was made in 1950 without use of stains, and the tissues were strongly cleared. There is very little contrast between the preparation and the now yellowed balsam, and we were unable to obtain a photograph suitable for publication. The form of the genitalia is consistent with specimens from Texas (<xref ref-type="fig" rid="F2">Fig. 13</xref>) and Arizona (<xref ref-type="fig" rid="F2">Fig. 12</xref>). The corpus bursae of the Texas specimen (Fig.13) appears slightly smaller than that of the Arizona specimen (<xref ref-type="fig" rid="F2">Fig. 12</xref>). Upon dissection, it was found to be only partially expanded, and was mechanically manipulated into the position shown.
                    </p><p><italic><tp:taxon-name>Ixala</tp:taxon-name></italic> Hulst and <italic><tp:taxon-name>Pterospoda</tp:taxon-name></italic> Dyar were placed in the <tp:taxon-name>Caberini</tp:taxon-name> along with 11 other genera by <xref ref-type="bibr" rid="B2">Ferguson (1983)</xref>, the most recent tribal classification for this primarily North American tribe. Only <italic><tp:taxon-name>Pterospoda</tp:taxon-name></italic> and <italic><tp:taxon-name>Sericosema</tp:taxon-name></italic> Warren enter the Neotropical region in Mexico (<xref ref-type="bibr" rid="B4">Pitkin 2002</xref>). <xref ref-type="bibr" rid="B5">Rindge (1949)</xref> revised the <italic><tp:taxon-name>Drepanulatrix</tp:taxon-name></italic> group of genera, but the remaining genera in <tp:taxon-name>Caberini</tp:taxon-name> are in need of revision. For example, preliminary data suggest that both <italic><tp:taxon-name>Ixala</tp:taxon-name></italic> and <italic><tp:taxon-name>Pterospoda</tp:taxon-name></italic> as currently defined are not natural groups; <italic><tp:taxon-name>Pterospoda opuscularia</tp:taxon-name></italic> (Hulst), the type-species of <italic><tp:taxon-name>Pterospoda</tp:taxon-name></italic>, is more closely related to <italic><tp:taxon-name>Apodrepanulatrix litaria</tp:taxon-name></italic> (Hulst), and the remaining species in <italic><tp:taxon-name>Ixala</tp:taxon-name></italic> and <italic><tp:taxon-name>Pterospoda</tp:taxon-name></italic> have little in common in both facies and genitalic structure.
                    </p><p><italic><tp:taxon-name>Pterospoda nigrescens</tp:taxon-name></italic> occurs at moderate elevations in arid scrub and open woodland habitat, ranging from south-eastern Arizona and the Edwards Plateau of west-central Texas south to at least Durango, Mexico (<xref ref-type="fig" rid="F3">Fig. 14</xref>). It is not known from New Mexico, but should occur there. Collection dates indicate at least two annual flights, primarily in April and August in Arizona. In Pima Co., AZ, Ray Nagle (Tucson, AZ) has reared the moth on a <italic><tp:taxon-name>Condalia</tp:taxon-name></italic> species, probably <italic><tp:taxon-name>Condalia warnockii</tp:taxon-name></italic> var. <italic>kearneyana</italic> M. C. Johnson (<tp:taxon-name>Rhamnaceae</tp:taxon-name>).
                    </p><fig id="F2" position="float" orientation="portrait"><label>Figures 8–13.</label><caption><p><italic><tp:taxon-name>Pterospoda nigrescens</tp:taxon-name></italic> genitalia. <bold>8</bold> genitalia of <bold>1</bold> <bold>9</bold> genitalia of <bold>4</bold> <bold>10</bold> male AZ Pima Co. <bold>11</bold> genitalia of <bold>5</bold> <bold>12</bold> female AZ Pima Co. <bold>13</bold> genitalia of <bold>7</bold></p></caption><graphic xmlns:xlink="http://www.w3.org/1999/xlink" xlink:href="ZooKeys-149-031-g002.jpg" position="float" orientation="portrait" xlink:type="simple"/></fig><fig id="F3" position="float" orientation="portrait"><caption><p><bold>Figure 14.</bold> Distribution map for <italic><tp:taxon-name>Pterospoda nigrescen</tp:taxon-name></italic>s.</p></caption><graphic xmlns:xlink="http://www.w3.org/1999/xlink" xlink:href="ZooKeys-149-031-g003.jpg" position="float" orientation="portrait" xlink:type="simple"/></fig></tp:treatment-sec><ref-list><ref id="B2"><mixed-citation xmlns:xlink="http://www.w3.org/1999/xlink" xlink:type="simple"><person-group><name name-style="western"><surname>Ferguson</surname><given-names>DC</given-names></name></person-group> (<year>1983</year>)<article-title> Geometridae.</article-title> In: <person-group><name name-style="western"><surname>Hodges</surname><given-names>RW</given-names></name><name name-style="western"><surname>Dominick</surname><given-names>T</given-names></name><name name-style="western"><surname>Davis</surname><given-names>DR</given-names></name><name name-style="western"><surname>Ferguson</surname><given-names>DC</given-names></name><name name-style="western"><surname>Franclemont</surname><given-names>JG</given-names></name><name name-style="western"><surname>Munroe</surname><given-names>EG</given-names></name><name name-style="western"><surname>Powell</surname><given-names>JA</given-names></name></person-group> (<role>Eds</role>). <issue-title>Check list of the Lepidoptera of America north of Mexico.</issue-title><source>E.W. Classey Ltd. and Wedge Entomological Research Foundation,London</source>: <fpage>88</fpage>-<lpage>107</lpage>.</mixed-citation></ref><ref id="B4"><mixed-citation xmlns:xlink="http://www.w3.org/1999/xlink" xlink:type="simple"><person-group><name name-style="western"><surname>Pitkin</surname><given-names>LM</given-names></name></person-group> (<year>2002</year>)<article-title> Neotropical ennomine moths: a review of the genera (Lepidoptera: Geometridae).</article-title><source>Zoological Journal of the Linnean Society </source><volume>135</volume>: <fpage>121</fpage>-<lpage>401</lpage>. <ext-link ext-link-type="uri" xlink:href="http://dx.doi.org/10.1046/j.1096-3642.2002.01200.x" xlink:type="simple">doi: 10.1046/j.1096-3642.2002.01200.x</ext-link></mixed-citation></ref><ref id="B5"><mixed-citation xmlns:xlink="http://www.w3.org/1999/xlink" xlink:type="simple"><person-group><name name-style="western"><surname>Rindge</surname><given-names>FH</given-names></name></person-group> (<year>1949</year>)<article-title> A revision of the geometrid moths formerly assigned to <italic>Drepanulatrix</italic> (Lepidoptera).</article-title><source>Bulletin of the American Museum of Natural History </source><volume>94</volume>: <fpage>231</fpage>-<lpage>298</lpage>.</mixed-citation></ref></ref-list></tp:taxon-treatment>
